# Supplementary material for: Eveningness and Procrastination: An Exploration of Relationships with Mind Wandering, Sleep Quality, Self-Control, and Depression
Source: Eur J Investig Health Psychol Educ. 2025 May 13;15(5):79. doi: 10.3390/ejihpe15050079 (PMC12110641; doi:10.3390/ejihpe15050079)
Supplement: Supplementary file 1 [file ejihpe-15-00079-s001.zip]

Archive with 1 entries (1 files):
- ejihpe-3524214-supplementary.pdf
